# Supplementary material for: Adjuvant instant preoperative renal artery embolization facilitates the radical nephrectomy and thrombectomy in locally advanced renal cancer with venous thrombus: a retrospective study of 54 cases
Source: World J Surg Oncol. 2020 Aug 14;18:206. doi: 10.1186/s12957-020-01985-7 (PMC7427865; doi:10.1186/s12957-020-01985-7)
Supplement: Supplementary file 1 — Additional file 1. Detailed data of patients. [file 12957_2020_1985_MOESM1_ESM.xlsx]

## Sheet: Sheet1
Patient ID	Sex（1=male，2=female）	Age	BMI	Affected（1=left，2=right）	Thrombus level	RAE（0=no，1=yes）	Interval time	Operative time (min)	Hospital stays	ICU (0=no,1=yes)	ICU stay（H）	Fuhrman classification	Blood Loss	Blood transfusion(0=no,1=yes)	Transfused RBC units	Plasma volume（ml）	Surgical option（0=laparoscopy，1=open）	TNM Stage	T stage（1=3a，2=3b，3=3c）	N stage (0/1/2)	M stage (0/1)	Maximum diameter of the tumor（cm）	Postoperative hospitalization (D)	Decreased of HGB	Surgical drainage（d）	Postoperative intestinal exhaust time	ASA score	NYHA classification	Pathology analysis（1=ccRCC, 2=other）	Pulmonary embolism（0=no，1=yes）	DVT（0=no，1=yes）	Acute renal dysfunction（0=no，1=yes）	Postoperative ileus（0=no，1=yes）	Infection of incisional wound（0=no，1=yes）	Follow-up Time （months）	Survival（0=censored，1=death）
880853	1	48	23.9	2	2	0		245	12	0		2	1200	1	8	600	1	T3bN1M0	2	1	0	5.5	10	33	3	3	3	2	1	0	0	0	0	0	25	1
881023	2	62	21.2	2	2	0		120	13	0		3	900	1	4	400	1	T3bN0M0	2	0	0	9	7	25	3	5	2	2	1	0	0	0	0	0	45	1
887824	1	56	29.1	1	2	0		300	11	1	24	2	1000	1	6	400	1	T3bN0M0	2	0	0	4.5	9	38	3	3	1	1	1	0	0	0	0	0	36	1
898329	1	67	20.9	2	0	0		165	10	0		3	500	1	2	200	1	T3aN0M0	1	0	0	7	8	30	4	5	2	2	1	0	0	0	0	0	38	1
1006404	1	58	22	2	2	0		185	16	1	46	3	1000	1	6	800	1	T3bN0M0	2	0	0	12	7	33	5	5	3	2	1	0	0	0	0	0	35	1
1031129	1	60	32.7	2	3	0		240	15	1	36	2	1400	1	8	600	1	T3bN0M0	2	0	0	6.5	9	55	2	3	2	2	1	0	0	0	0	0	12	1
1033497	1	58	20.7	2	2	1	146	270	14	1	20	2	1200	1	6	600	1	T3bN0M0	2	0	0	8.5	7	34	5	4	3	2	1	0	0	0	0	0	50	1
1056857	1	58	22.3	2	4	0		275	18	1	48	2	1400	1	8	800	1	T3CN1M0	3	1	0	7	14	60	10	5	3	3	1	0	0	0	0	0	48	1
1065237	1	76	23.5	1	2	0		280	15	1	36	3	1200	1	8	400	1	T3bN0M0	2	0	0	8.5	11	5	9	3	4	1	1	0	0	0	0	0	47	1
1072992	1	68	25.1	1	2	0		375	17	1	30	2	1200	1	6	400	1	T3bN0M0	2	0	0	7	11	16	7	10	2	1	1	0	0	0	0	0	32	1
1075292	1	35	22.4	1	2	0		250	11	0		2	1000	1	6	400	1	T3bN1M0	2	1	0	10	7	10	6	3	2	1	1	0	0	0	0	0	69	0
1082117	2	71	19.2	1	0	1	120	210	13	0		2	250	0			0	T3aN0M0	1	0	0	6	10	30	2	4	3	1	1	0	0	0	0	0	55	1
1098951	1	68	19.3	2	2	1	167	300	7	1	28	3	800	1	4	300	1	T3bN0M0	2	0	0	13	4	11	4	3	3	1	1	0	0	0	0	0	60	0
1119299	1	58	20.6	2	1	1	162	210	13	0		4	700	1	4	200	1	T3bN0M0	2	0	0	14	9	12	3	2	2	2	1	0	0	0	0	0	12	1
1125203	2	41	23.2	1	1	1	146	125	16	0		2	600	1	2	200	1	T3bN0M0	2	0	0	12	10	5	3	4	2	1	1	0	0	0	0	0	52	0
1129016	2	44	21.3	2	1	1	112	170	13	0		4	400	0			1	T3bN0M0	2	0	0	16	11	10	4	5	3	2	1	0	0	0	0	0	55	0
1134729	2	30	22	1	1	1	57	165	11	0		3	1300	1	6	600	1	T3aN0M0	1	0	0	20	8	11	5	4	1	2	2	0	0	0	0	0	54	0
1135246	1	56	23	2	0	0		220	10	0		2	400	1	2	200	1	T3aN0M0	1	0	0	7.5	8	3	4	3	2	2	1	0	0	0	0	0	54	0
1155049	1	65	27.7	2	0	1	113	265	21	1	36	3	800	1	4	200	1	T3aN0M0	1	0	0	14	9	14	5	3	3	2	1	0	0	1	1	0	47	1
1161190	1	62	20.8	1	1	0		270	14	1	36	3	900	1	4	400	1	T3bN0M0	2	0	0	13.5	8	66	5	6	3	1	1	0	0	0	0	0	48	0
6194232	1	60	26.7	1	0	1	60	238	12	1	32	3	300	0			0	T3aN0M0	1	0	0	11	5	18	3	2	2	1	1	0	0	0	0	0	36	0
6202664	1	66	24.2	2	3	1	134	255	12	1	42	2	1000	1	4	400	1	T3bN0M0	2	0	0	15	9	56	9	3	3	1	1	0	0	0	0	1	18	0
6208492	1	60	27.5	1	0	1	73	200	10	0		2	400	0			0	T3bN0M0	2	0	0	13	8	22	6	2	2	1	1	0	0	0	0	0	36	0
6213400	2	65	21	1	0	1	172	190	11	0		2	200	0			0	T3aN0M0	1	0	0	5	9	7	3	4	2	1	1	0	0	0	0	1	39	0
6239310	1	64	22.8	1	3	0		265	11	1	32	2	800	1	4	400	1	T3bN0M0	2	0	0	2.5	8	60	3	3	2	2	1	0	0	0	0	0	36	0
6245602	1	75	19.4	1	1	1	134	185	7	0		2	750	1	2	200	0	T3aN0M0	1	0	0	11	5	30	3	3	3	1	1	0	0	0	0	0	35	0
6248451	2	63	16.4	1	1	0		185	12	0		2	800	1	4	400	0	T3aN0M0	1	0	0	10.5	7	37	3	3	3	2	1	0	0	0	0	1	31	0
6256136	1	60	19.3	2	1	0		280	9	0		2	600	1	2	200	1	T3bN0M0	2	0	0	10	7	17	5	3	3	1	1	0	0	0	0	0	33	0
6258113	2	64	25	2	1	1	164	160	7	0		2	500	1	2	200	1	T3bN0M0	2	0	0	9	6	23	4	3	3	1	1	0	0	0	0	1	16	0
6259887	2	64	26.3	1	1	1	164	230	8	0		2	600	1	2	200	0	T3aN0M0	1	0	0	10	6	3	4	3	2	1	1	0	1	0	0	0	29	0
6262085	1	75	19.6	2	2	1	109	240	13	1	32	3	300	0			1	T3bN1M1	2	1	1	9	8	10	4	6	3	2	1	0	0	0	0	0	33	0
6268778	1	73	23.1	2	2	0		210	8	1	22	3	800	1	4	400	1	T3bN0M0	2	0	0	10	5	54	2	3	3	1	1	0	0	0	0	0	32	0
6270320	1	51	27.6	1	0	0		265	7	0		2	400	1	2	200	0	T3aN0M0	1	0	0	7	5	17	2	4	2	1	1	0	0	0	0	0	32	0
6273279	1	66	21.4	2	1	1	128	270	11	0		2	200	0			0	T3bN0M0	2	0	0	5	5	37	4	3	3	1	1	0	0	0	0	0	31	0
6275707	1	60	20.4	1	2	0		345	8	1	32	3	1000	1	6	400	1	T3bN0M0	2	0	0	10.5	5	65	5	3	3	1	1	0	0	0	0	0	31	0
6283543	1	52	28.6	1	0	0		130	9	1	24	2	400	1	2	200	0	T3aN0M0	1	0	0	6.5	5	9	3	2	3	1	1	0	1	0	1	0	30	0
6299197	1	42	24.9	1	2	1	153	195	26	1	28	3	600	1	2	200	1	T3bN0M0	2	0	0	8	22	30	16	15	3	1	1	0	0	0	0	0	24	0
6323028	2	61	24.6	2	1	0		210	12	0		4	1000	1	6	600	1	T3bN0M0	2	0	0	4.2	10	33	4	4	3	1	1	0	0	1	0	0	25	0
6335880	2	61	20.8	1	3	0		420	29	1	24	3	1200	1	6	600	1	T3bN0M0	2	0	0	10.1	15	28	15	5	3	1	1	0	0	0	0	0	24	0
6352318	1	74	21.3	2	0	1	148	170	12	0		2	600	1	2	200	0	T3aN0M0	1	0	0	9.5	6	18	3	3	3	1	1	0	0	0	0	0	18	0
6361734	1	74	24.3	1	3	0		365	22	1	76	2	1200	1	6	400	1	T3bN0M0	2	0	0	5	14	36	14	6	3	1	1	0	0	0	0	0	20	0
6362463	1	58	27.8	1	3	1	116	260	13	0		3	1000	1	4	400	1	T3bN1M0	2	1	0	14	7	13	3	6	2	1	1	0	0	1	0	0	20	0
6365247	1	52	22.8	2	0	0		135	10	0		3	200	0			0	T3aN0M0	1	0	0	10.5	6	3	2	4	2	1	1	0	0	0	0	0	19	0
6385352	2	66	26.3	1	1	0		160	14	0		2	1000	1	6	600	0	T3aN0M0	1	0	0	4	9	34	8	3	2	2	1	0	0	0	0	0	17	0
6386984	2	48	21.9	1	0	0		180	8	0		3	600	1	2	400	0	T3aN0M0	1	0	0	10	4	22	3	2	2	1	1	0	0	0	0	0	17	0
6405371	1	54	22.6	2	1	0		195	7	0		2	200	0			0	T3bN0M0	2	0	0	6.5	5	10	5	3	2	1	1	0	0	0	0	0	15	0
6414325	1	61	24.8	2	1	0		200	10	0		3	600	1	4	400	0	T3bN0M0	2	0	0	5.8	6	25	3	5	3	2	1	0	0	0	0	0	13	0
6414675	1	55	24.2	2	4	1	139	295	9	1	60	2	900	1	4	400	1	T3cNOMO	3	0	0	11	6	42	5	3	4	3	1	0	0	0	0	0	14	0
6415818	2	42	25.7	1	2	1	118	320	6	1	28	2	200	0			1	T3aN0M0	1	0	0	11	5	16	3	3	2	1	1	0	0	0	0	0	8	0
6422016	2	53	23.6	2	1	1	168	195	9	1	36	2	400	1	2	200	1	T3bN0M0	2	0	0	9.2	6	8	3	3	3	2	1	0	1	0	0	0	13	0
6447212	1	52	27	2	4	0		180	14	1	48	2	1000	1	6	400	1	T3cNOMO	3	0	0	9.8	6	14	3	2	3	2	1	0	0	0	0	0	9	0
6471751	1	61	22.6	2	2	1	79	140	10	1	34	2	300	0			1	T3CN1M0	3	1	0	11	5	27	4	3	3	1	2	0	0	0	0	0	7	0
6493824	1	72	20.3	2	0	0		160	7	1	40	3	300	0			0	T3aN1M0	1	1	0	7	4	28	3	3	2	2	2	0	0	0	0	0	5	0
6496671	1	50	22	1	0	0		180	11	0		2	600	1	2	400	0	T3aN0M0	1	0	0	11	7	46	3	4	2	2	2	0	0	0	0	0	6	0
